# Supplementary material for: Effect of Egg Washing and Hen Age on Cuticle Quality and Bacterial Adherence in Table Eggs
Source: Microorganisms. 2024 Oct 8;12(10):2027. doi: 10.3390/microorganisms12102027 (PMC11509795; doi:10.3390/microorganisms12102027)
Supplement: Supplementary file 1 [file microorganisms-12-02027-s001.zip]

Archive with 1 entries (1 files):
- microorganisms-3225752-supplementary.pdf
